# Supplementary material for: Multifaceted roles of WRKY transcription factors in abiotic stress and flavonoid biosynthesis
Source: Front Plant Sci. 2023 Dec 15;14:1303667. doi: 10.3389/fpls.2023.1303667 (PMC10758500; doi:10.3389/fpls.2023.1303667)
Supplement: Supplementary file 2 [file Table_1.xlsx]

## Sheet: Sheet1
Supplemental Table S1. The Arabidopsis thaliana WRKY contained in each subgroup
Group 1			Group 2a			Group 3
			AtWRKY40	AT1G80840.1		AtWRKY38	AT5G22570.1
AtWRKY58	AT3G01080.1		AtWRKY18	AT4G31800.2		AtWRKY62	AT5G01900.1
AtWRKY3	AT2G03340.1		AtWRKY60	AT2G25000.1		AtWRKY63	AT1G66600.1
AtWRKY4	AT1G13960.1					AtWRKY64	AT1G66560.1
AtWRKY33	AT2G38470.1		Group 2b			AtWRKY66	AT1G80590.1
AtWRKY26	AT5G07100.1		AtWRKY42	AT4G04450.1		AtWRKY67	AT1G66550.1
AtWRKY25	AT2G30250.1		AtWRKY6	AT1G62300.1		AtWRKY54	AT2G40750.1
AtWRKY44	AT2G37260.1		AtWRKY31	AT4G22070.1		AtWRKY70	AT3G56400.1
AtWRKY2	AT5G56270.1		AtWRKY47	AT4G01720.1		AtWRKY41	AT4G11070.1
AtWRKY34	AT4G26440.1		AtWRKY36	AT1G69810.1		AtWRKY53	AT4G23810.1
AtWRKY1	AT2G04880.1		AtWRKY9	AT1G68150.1		AtWRKY55	AT2G40740.1
AtWRKY20	AT4G26640.1		AtWRKY61	AT1G18860.1		AtWRKY30	AT5G24110.1
AtWRKY32	AT4G30935.1		AtWRKY72	AT5G15130.1		AtWRKY46	AT2G46400.1
AtWRKY10	AT1G55600.1					AtWRKY52	AT5G45260.1
AtWRKY45	AT3G01970.1		GROUP 2c
AtWRKY19	AT4G12020.1		AtWRKY49	AT5G43290.1
			AtWRKY13	AT4G39410.1
			AtWRKY24	AT5G41570.1
			AtWRKY56	AT1G64000.1
			AtWRKY50	AT5G26170.1
			AtWRKY51	AT5G64810.1
			AtWRKY12	AT2G44745.1
			AtWRKY43	AT2G46130.1
			AtWRKY75	AT5G13080.1
			AtWRKY57	AT1G69310.1
			AtWRKY48	AT5G49520.1
			AtWRKY8	AT5G46350.1
			AtWRKY28	AT4G18170.1
			AtWRKY71	AT1G29860.1
			AtWRKY23	AT2G47260.1
			AtWRKY68	AT3G62340.1
			AtWRKY59	AT2G21900.1
			GROUP 2d
			AtWRKY11	AT4G31550.1
			AtWRKY17	AT2G24570.1
			AtWRKY39	AT3G04670.1
			AtWRKY74	AT5G28650.1
			AtWRKY7	AT4G24240.1
			AtWRKY15	AT2G23320.1
			AtWRKY21	AT2G30590.1
			GROUP 2e
			AtWRKY69	AT3G58710.1
			AtWRKY65	AT1G29280.1
			AtWRKY35	AT2G34830.1
			AtWRKY14	AT1G30650.1
			AtWRKY16	AT5G45050.1
			AtWRKY27	AT5G52830.1
			AtWRKY29	AT4G23550.1
			AtWRKY22	AT4G01250.1
