# Supplementary material for: Multifaceted roles of WRKY transcription factors in abiotic stress and flavonoid biosynthesis
Source: Front Plant Sci. 2023 Dec 15;14:1303667. doi: 10.3389/fpls.2023.1303667 (PMC10758500; doi:10.3389/fpls.2023.1303667)
Supplement: Supplementary file 3 [file Table_2.xlsx]

## Sheet: Sheet2
Supplemental Table S2. The WRKY contained in each subgroup
WRKY accession	Subgroup
	1		2a		2b		2c		2d		2e		3
	gene ID	gene name	gene ID	gene name	gene ID	gene name	gene ID	gene name	gene ID	gene name	gene ID	gene name	gene ID	gene name
1	AAQ63880.1	HvWRKY46	AAS48544.1	HvWRKY38	AHD24521.1	CaWRKY6	ABC26920.1	GmWRKY54	AC208110.2_FGP001	ZmWRKY127	ABO34049.1	OsWRKY13	AAW63715.1	OsWRKY21
2	AAS13439.1	NaWRKY3	AAX20040.1	CaWRKY40	AMO00401.1	MeWRKY33	AC165171.2_FGP002	ZmWRKY31	AFV70622.1	VpWRKY11	AC193630.3 FGP003	ZMWRKY131	ABO15544.1	TaWRKY74
3	AAS13440.1	NaWRKY6	AC209050.3 FGP003	ZmWRKY69	AT1G18860.1	AtWRKY61	AC198725.4_FGP009	ZmWRKY42	APD78408.1	GhWRKY21	AIE43850.1	GhWRKY91	AC194362.3 FGP003	ZmWRKY133
4	AAW67002.1	CaWRKY58	AT1G80840.1	AtWRKY40	AT1G62300.1	AtWRKY6	ADU52524.1	CsWRKY46	AT2G23320.1	AtWRKY15X1	AT1G29280.1	AtWRKY65	AC205562.3 FGP002	ZmWRKY134
5	AMO00395.1	MeWRKY27	AT2G25000.1	AtWRKY60	AT1G68150.1	AtWRKY9	AIY62462.1	GarWRKY17	AT2G23320.2	AtWRKY15X2	AT1G30650.1	AtWRKY14	AT1G66550.1	AtWRKY67X1
6	AQM37647.1	VvWRKY26	AT4G31800.1	AtWRKY18X2	AT1G69810.1	AtWRKY36	AIY62481.1	GarWRKY104	AT2G24570.1	AtWRKY17	AT2G34830.1	AtWRKY35	AT1G66550.2	AtWRKY67X2
7	ASU64469.1	PcWRKY3	AT4G31800.2	AtWRKY18X1	AT4G01720.1	AtWRKY47	AT1G29860.1	AtWRKY71	AT2G30590.1	AtWRKY21	AT3G58710.1	AtWRKY69X1	AT1G66560.1	AtWRKY64
8	AT1G13960.1	AtWRKY4X1	AZK16933.1	PtoWRKY40	AT4G04450.1	AtWRKY42	AT1G55600.1	AtWRKY10	AT3G04670.1	AtWRKY39X1	AT3G58710.2	AtWRKY69X2	AT1G66600.1	AtWRKY63
9	AT1G13960.2	AtWRKY4X2	BAJ90915.1	WRKY3	AT4G22070.1	AtWRKY31	AT1G64000.1	AtWRKY56	AT3G04670.2	AtWRKY39X2	AT4G01250.1	AtWRKY22	AT1G80590.1	AtWRKY66
10	AT2G03340.1	AtWRKY3	Glyma.04G061400.1.P	GmWRKY81	AT5G15130.1	AtWRKY72	AT1G69310.1	AtWRKY57	AT4G24240.1	AtWRKY7	AT4G23550.1	AtWRKY29	AT2G40740.1	AtWRKY55
11	AT2G04880.1	AtWRKY1X1	Glyma.06G061900.1.P	GmWRKY17	CDY22006.1	BnaA9.WRKY47	AT2G21900.1	AtWRKY59	AT4G31550.1	AtWRKY11X1	AT5G45050.1	AtWRKY16X1	AT2G40750.1	AtWRKY54
12	AT2G04880.2	AtWRKY1X2	Glyma.07G023300.1.P	GmWRKY106	Glyma.01G043300.1.P	GmWRKY3X1	AT2G44745.1	AtWRKY12	AT4G31550.2	AtWRKY11X2	AT5G45050.2	AtWRKY16X2	AT2G46130.2	AtWRKY43X2
13	AT2G30250.1	AtWRKY25	Glyma.08G218600.1.P	GmWRKY56	Glyma.01G043300.2.P	GmWRKY3X2	AT2G46130.1	AtWRKY43X1	AT5G28650.1	AtWRKY74	AT5G52830.1	AtWRKY27	AT2G46400.1	AtWRKY46
14	AT2G37260.1	ATWRKY44X1	Glyma.08G218600.2.P	GmWRKY56X2	Glyma.02G007500.1.P	GmWRKY66X1	AT2G47260.1	AtWRKY23	Glyma.01G189100.1.P	GmWRKY35	AUM84814.1	PlWRKY65	AT3G56400.1	AtWRKY70
15	AT2G37260.2	ATWRKY44X2	Glyma.08G218600.4.P	GmWRKY56X3	Glyma.02G007500.2.P	GmWRKY66X2	AT3G01970.1	AtWRKY45	Glyma.01G189100.2.P	GmWRKY35X2	Glyma.01G222300.1.P	GmWRKY65	AT4G11070.1	AtWRKY41X1
16	AT2G38470.1	AtWRKY33	Glyma.10G113800.1.P	GmWRKY128	Glyma.02G020300.1.P	GmWRKY68X1	AT3G62340.1	AtWRKY68	Glyma.02G141000.1.P	GmWRKY22	Glyma.03G220100.1.P	GmWRKY41	AT4G11070.2	AtWRKY41X2
17	AT3G01080.1	AtWRKY58	Glyma.13G370100.1.P	GmWRKY139	Glyma.02G020300.2.P	GmWRKY68X2	AT4G18170.1	AtWRKY28	Glyma.02G141000.3.P	GmWRKY22X2	Glyma.05G123600.1.P	GmWRKY88	AT4G12020.1	AtWRKY19X1
18	AT4G26440.1	AtWRKY34	Glyma.14G102900.1.P	GmWRKY143	Glyma.02G293400.1.P	GmWRKY72X1	AT4G39410.1	AtWRKY13	Glyma.03G159700.1.P	GmWRKY15	Glyma.05G160800.1.P	GmWRKY90	AT4G12020.2	AtWRKY19X2
19	AT4G26640.1	AtWRKY20X1	Glyma.14G103100.1.P	GmWRKY144	Glyma.02G293400.2.P	GmWRKY72X2	AT5G13080.1	AtWRKY75	Glyma.04G076200.1.P	GmWRKY50	Glyma.05G211900.1.P	GmWRKY94	AT4G12020.3	AtWRKY19X3
20	AT4G26640.2	AtWRKY20X2	Glyma.15G003300.1.P	GmWRKY27	Glyma.03G224700.1.P	GmWRKY78X1	AT5G26170.1	AtWRKY50	Glyma.05G096500.1.P	GmWRKY11	Glyma.07G161100.1.P	GmWRKY184	AT4G23810.1	AtWRKY53
21	AT4G30935.1	AtWRKY32	Glyma.17G222300.1.P	GmWRKY30	Glyma.03G224700.2.P	GmWRKY78X2	AT5G41570.1	AtWRKY24	Glyma.06G077400.1.P	GmWRKY37	Glyma.08G018300.1.P	GmWRKY111	AT5G01900.1	AtWRKY62
22	AT5G07100.1	AtWRKY26X1	Glyma.17G222500.1.P	GmWRKY63	Glyma.03G224700.3.P	GmWRKY78X3	AT5G43290.1	AtWRKY49	Glyma.09G061900.1.P	GmWRKY47	Glyma.08G078700.1.P	GmWRKY113	AT5G22570.1	AtWRKY38
23	AT5G07100.2	AtWRKY26X2	GRMZM2G057011_P01	ZmWRKY20	Glyma.04G173500.1.P	GmWRKY83	AT5G46350.1	AtWRKY8	Glyma.10G032900.1.P	GmWRKY127	Glyma.08G118200.1.P	GmWRKY48	AT5G24110.1	AtWRKY30
24	AT5G56270.1	AtWRKY2	GRMZM2G111711_P01	ZmWRKY115	Glyma.05G029000.1.P	GmWRKY86	AT5G49520.1	AtWRKY48	Glyma.11G053100.1.P	GmWRKY14	Glyma.09G029800.1.P	GmWRKY116X1	AT5G45260.1	AtWRKY52
25	BAA82107.1	NtWRKY1	GRMZM2G120320_P01	ZmWRKY61	Glyma.05G123000.1.P	GmWRKY87X1	AT5G64810.1	AtWRKY51	Glyma.11G053100.2.P	GmWRKY14X2	Glyma.09G029800.2.P	GmWRKY116X2	Gh_A12G2121	GhWRKY33
26	Glyma.01G053800.1.P	GmWRKY9	GRMZM2G125653_P01	ZmWRKY82X1	Glyma.05G123000.2.P	GmWRKY87X2	Glyma.01G056800.1.P	GmWRKY28	Glyma.13G102000.1.P	GmWRKY13	Glyma.09G029800.4.P	GmWRKY116X4	Glyma.01G224800.1.P	GmWRKY12
27	Glyma.01G053800.2.P	GmWRKY9X2	GRMZM2G125653_P02	ZmWRKY82X2	Glyma.06G190800.1.P	GmWRKY101	Glyma.02G010900.1.P	GmWRKY67	Glyma.14G135400.1.P	GmWRKY31	Glyma.09G127100.1.P	GmWRKY118	Glyma.03G256700.1.P	GmWRKY43
28	Glyma.01G128100.1.P	GmWRKY5	GRMZM2G169149_P01	ZmWRKY83	Glyma.06G307700.1.P	GmWRKY105X1	Glyma.02G115200.1.P	GmWRKY32	Glyma.15G168200.1.P	GmWRKY42	Glyma.09G129100.1.P	GmWRKY119	Glyma.04G061300.1.P	GmWRKY80
29	Glyma.01G128100.2.P	GmWRKY5X2	LOC_Os02g08440.1	OsWRKY25X1	Glyma.06G307700.2.P	GmWRKY105X2	Glyma.02G285900.1.P	GmWRKY71	Glyma.17G057100.1.P	GmWRKY33	Glyma.09G254800.1.P	GmWRKY124	Glyma.04G218400.2.P	GmWRKY45X2
30	Glyma.02G112100.1.P	GmWRKY69	LOC_Os02g08440.2	OsWRKY25X2	Glyma.07G262700.1.P	GmWRKY34	Glyma.03G042700.2.P	GmWRKY76X2	Glyma.17G168900.1.P	GmWRKY163	Glyma.10G230200.1.P	GmWRKY2	Glyma.04G218400.3.P	GmWRKY45X3
31	Glyma.02G203800.1.P	GmWRKY70	LOC_Os02g08440.3	OsWRKY25X3	Glyma.08G078100.1.P	GmWRKY112	Glyma.03G109100.1.P	GmWRKY77	Glyma.17G197500.1.P	GmWRKY164X1	Glyma.11G021200.1.P	GmWRKY132	Glyma.04G218400.4.P	GmWRKY45X4
32	Glyma.02G203800.2.P	GmWRKY70X2	LOC_Os02g08440.4	OsWRKY25X4	Glyma.08G320200.1.P	GmWRKY115	Glyma.03G220800.1.P	GmWRKY51	Glyma.17G197500.2.P	GmWRKY164X2	Glyma.12G212300.1.P	GmWRKY16	Glyma.04G223200.1.P	GmWRKY84
33	Glyma.02G232600.1.P	GmWRKY39	LOC_Os06g44010.1	OsWRKY68	Glyma.09G005700.1.P	GmWRKY23	Glyma.04G054200.1.P	GmWRKY79	Glyma.17G239200.1.P	GmWRKY166	Glyma.13G289400.1.P	GmWRKY52	Glyma.04G223300.1.P	GmWRKY58
34	Glyma.02G297400.1.P	GmWRKY73	LOC_Os09g25060.1	OsWRKY83	Glyma.09G080000.1.P	GmWRKY117	Glyma.04G218400.1.P	GmWRKY45	GRMZM2G018487_P01	ZmWRKY8X1	Glyma.15G135600.1.P	GmWRKY150X1	Glyma.04G238300.1.P	GmWRKY85
35	Glyma.02G297400.2.P	GmWRKY73X2	LOC_Os09g25070.1	OsWRKY84X1	Glyma.09G240000.1.P	GmWRKY120	Glyma.04G218700.1.P	GmWRKY21	GRMZM2G070211_P01	ZmWRKY6	Glyma.15G135600.2.P	GmWRKY150X2	Glyma.05G165800.1.P	GmWRKY91X1
36	Glyma.02G306300.1.P	GmWRKY74	LOC_Os09g25070.2	OsWRKY84X2	Glyma.10G138300.1.P	GmWRKY1X1	Glyma.05G127600.1.P	GmWRKY89	GRMZM2G071907_P01	ZmWRKY12X1	Glyma.15G186300.2.P	GmWRKY152X2	Glyma.05G165800.2.P	GmWRKY91X2
37	Glyma.02G306300.2.P	GmWRKY74X2	Potri.001G044500.2	PtWRKY66X2	Glyma.10G138300.2.P	GmWRKY1X2	Glyma.05G184500.1.P	GmWRKY92	GRMZM2G071907_P03	ZmWRKY12X2	Glyma.16G031900.1.P	GmWRKY154	Glyma.05G165800.3.P	GmWRKY91X3
38	Glyma.03G042700.1.P	GmWRKY76	Potri.001G044500.3	PtWRKY66X3	Glyma.10G138300.3.P	GmWRKY1X3	Glyma.05G185400.1.P	GmWRKY93	GRMZM2G073272_P01	ZmWRKY63	Glyma.16G176700.1.P	GmWRKY156	Glyma.05G165800.4.P	GmWRKY91X4
39	Glyma.03G176600.1.P	GmWRKY29	Potri.003G182200.1	PtWRKY40X1	Glyma.10G138300.4.P	GmWRKY1X4	Glyma.06G054500.1.P	GmWRKY95	GRMZM2G090594_P01	ZmWRKY124	Glyma.16G177000.1.P	GmWRKY157	Glyma.05G215900.1.P	GmWRKY46
40	Glyma.04G115500.1.P	GmWRKY82	Potri.006G263600.1	PtWRKY18	Glyma.10G138300.5.P	GmWRKY1X5	Glyma.06G147100.1.P	GmWRKY61	GRMZM2G091331_P01	ZmWRKY128X1	Glyma.18G238200.1.P	GmWRKY10	Glyma.06G125600.1.P	GmWRKY96
41	Glyma.06G219800.1.P	GmWRKY103	Potri.018G019700.1	PtWRKY60	Glyma.12G097100.1.P	GmWRKY133	Glyma.06G147500.1.P	GmWRKY99	GRMZM2G091331_P02	ZmWRKY128X2	Glyma.19G217000.1.P	GmWRKY8X1	Glyma.06G142000.1.P	GmWRKY97
42	Glyma.06G320700.1.P	GmWRKY59	Potri.018G019800.1	PtWRKY35X1	Glyma.13G117600.1.P	GmWRKY134	Glyma.06G168400.1.P	GmWRKY100	GRMZM2G102583_P02	ZmWRKY16	Glyma.19G217000.2.P	GmWRKY8X2	Glyma.06G142100.1.P	GmWRKY98
43	Glyma.07G227200.1.P	GmWRKY109	Potri.018G019800.2	PtWRKY35X2	Glyma.13G310100.1.P	GmWRKY36	Glyma.06G219800.2.P	GmWRKY103X2	GRMZM2G130374_P01	ZmWRKY4	Glyma.20G163200.1.P	GmWRKY182	Glyma.06G142100.2.P	GmWRKY98X2
44	Glyma.08G240800.1.P	GmWRKY4	Potri.018G019800.3	PtWRKY35X3	Glyma.15G110300.1.P	GmWRKY149	Glyma.06G242200.1.P	GmWRKY104	GRMZM2G147880_P01	ZmWRKY58	GRMZM2G006497_P01	ZmWRKY89	Glyma.06G147500.2.P	GmWRKY99X2
45	Glyma.08G325800.1.P	GmWRKY18	Potri.018G019800.4	PtWRKY35X4	Glyma.15G186300.1.P	GmWRKY152	Glyma.07G116300.1.P	GmWRKY107	GRMZM2G148561_P01	ZmWRKY48	GRMZM2G013391_P01	ZmWRKY111	Glyma.06G147500.3.P	GmWRKY99X3
46	Glyma.08G325800.2.P	GmWRKY18X2	Potri.018G019800.5	PtWRKY35X5	Glyma.17G011400.1.P	GmWRKY159	Glyma.07G133700.1.P	GmWRKY108	GRMZM2G164082_P01	ZmWRKY130	GRMZM2G024898_P01	ZmWRKY13	Glyma.06G212900.1.P	GmWRKY102
47	Glyma.08G325800.3.P	GmWRKY18X3	QFU18879.1	PalWRKY77	Glyma.17G042300.1.P	GmWRKY161	Glyma.07G238000.1.P	GmWRKY110	GRMZM2G173680_P01	ZmWRKY29X1	GRMZM2G029282_P01	ZmWRKY109	Glyma.07G057400.1.P	GmWRKY55
48	Glyma.09G250500.1.P	GmWRKY122	XP_008342807.1	MdWRKY40	Glyma.17G097900.1.P	GmWRKY162	Glyma.08G011300.1.P	GmWRKY25	GRMZM5G880069_P02	ZmWRKY60X1	GRMZM2G038158_P01	ZmWRKY56	Glyma.08G021900.1.P	GmWRKY20
49	Glyma.09G250500.2.P	GmWRKY122X2	XP_015627417.1	OsWRKY71	Glyma.18G092200.1.P	GmWRKY168	Glyma.08G082400.1.P	GmWRKY114X1	LOC_Os02g26430.1	OsWRKY27	GRMZM2G040298_P01	ZmWRKY38	Glyma.08G143400.2.P	GmWRKY40X2
50	Glyma.11G163300.1.P	GmWRKY19			Glyma.18G124700.1.P	GmWRKY169	Glyma.08G082400.2.P	GmWRKY114X2	LOC_Os03g53050.1	OsWRKY36	GRMZM2G048450_P01	ZmWRKY62	Glyma.08G143400.3.P	GmWRKY40X3
51	Glyma.12G152600.1.P	GmWRKY44			Glyma.18G256500.1.P	GmWRKY173	Glyma.08G142400.1.P	GmWRKY6	LOC_Os03g58420.1	OsWRKY39X1	GRMZM2G083717_P01	ZmWRKY11	Glyma.09G244000.1.P	GmWRKY121
52	Glyma.12G152600.2.P	GmWRKY44X2			Glyma.19G020600.1.P	GmWRKY175	Glyma.08G143400.1.P	GmWRKY40	LOC_Os04g21950.1	OsWRKY42	GRMZM2G092694_P01	ZmWRKY132	Glyma.09G274000.1.P	GmWRKY125
53	Glyma.14G006800.1.P	GmWRKY140			Glyma.19G221700.1.P	GmWRKY178X1	Glyma.09G034300.1.P	GmWRKY26	LOC_Os04g51560.1	OsWRKY46	GRMZM2G105140_P01	ZmWRKY43	Glyma.13G267400.1.P	GmWRKY135
54	Glyma.14G016200.1.P	GmWRKY7			Glyma.19G221700.2.P	GmWRKY178X2	Glyma.09G244000.2.P	GmWRKY121X2	LOC_Os05g03900.1	OsWRKY47X1	GRMZM2G138683_P01	ZmWRKY51	Glyma.13G267400.2.P	GmWRKY135X2
55	Glyma.14G016200.2.P	GmWRKY7X2			Glyma.20G030500.1.P	GmWRKY181	Glyma.09G254400.1.P	GmWRKY123	LOC_Os07g27670.1	OsWRKY70	GRMZM2G141299_P01	ZmWRKY37X1	Glyma.13G267500.1.P	GmWRKY136
56	Glyma.14G199800.1.P	GmWRKY148			GRMZM2G083350_P01	ZmWRKY91	Glyma.09G280200.1.P	GmWRKY126X1	LOC_Os08g13840.1	OsWRKY77X1	GRMZM2G141299_P02	ZmWRKY37X2	Glyma.13G267600.1.P	GmWRKY137
57	Glyma.14G200200.1.P	GmWRKY49			GRMZM2G176489_P01	ZmWRKY26	Glyma.09G280200.2.P	GmWRKY126X2	LOC_Os12g40570.1	OsWRKY104X1	GRMZM2G149683_P01	ZmWRKY102	Glyma.13G267700.1.P	GmWRKY138
58	Glyma.14G200200.2.P	GmWRKY49X2			GRMZM2G304573_P01	ZmWRKY101	Glyma.09G280200.3.P	GmWRKY126X3	LOC_Os12g40570.2	OsWRKY104X2	GRMZM2G156529_P01	ZmWRKY70	Glyma.14G185800.1.P	GmWRKY145
59	Glyma.17G074000.1.P	GmWRKY24			GRMZM2G327349_P01	ZmWRKY28	Glyma.10G011300.1.P	GmWRKY54	MD00G1140800	MdWRKY1	GRMZM2G383594_P01	ZmWRKY3	Glyma.14G186000.1.P	GmWRKY146
60	Glyma.18G056600.1.P	GmWRKY62			GRMZM2G354384_P01	ZmWRKY129	Glyma.10G171000.1.P	GmWRKY183	NP_001333854.1	SlWRKY8	GRMZM2G414315_P01	ZmWRKY94	Glyma.14G186100.1.P	GmWRKY147
61	Glyma.18G081200.1.P	GmWRKY167			GRMZM2G366795_P01	ZmWRKY78X1	Glyma.10G171200.1.P	GmWRKY131	Potri.001G121300.1	PtWRKY36	GRMZM5G823157_P01	ZmWRKY65	Glyma.16G026400.1.P	GmWRKY60
62	Glyma.18G081200.2.P	GmWRKY167X2			GRMZM2G366795_P02	ZmWRKY78X2	Glyma.14G028900.1.P	GmWRKY141	Potri.002G043500.1	PtWRKY37	LOC_Os01g43550.1	OsWRKY8X1	Glyma.16G031400.2.P	GmWRKY153X2
63	Glyma.18G081200.3.P	GmWRKY167X3			GRMZM2G448605_P01	ZmWRKY92	Glyma.14G100100.1.P	GmWRKY142	Potri.002G123300.1	PtWRKY7	LOC_Os01g43550.2	OsWRKY8X2	Glyma.16G219800.1.P	GmWRKY158
64	Glyma.18G081200.4.P	GmWRKY167X4			GRMZM5G871347_P01	ZmWRKY24X1	Glyma.15G139000.1.P	GmWRKY151X1	Potri.003G111900.1	PtWRKY38X1	LOC_Os01g53040.1	OsWRKY13	Glyma.17G224800.5.P	GmWRKY165X5
65	Glyma.18G208800.1.P	GmWRKY171			GRMZM5G871347_P02	ZmWRKY24X2	Glyma.15G139000.2.P	GmWRKY151X2	Potri.003G111900.2	PtWRKY38X2	LOC_Os01g54600.1	OsWRKY15	Glyma.18G213200.1.P	GmWRKY57
66	Glyma.18G208800.2.P	GmWRKY171X2			GRMZM5G871347_P03	ZmWRKY24X3	Glyma.15G139000.4.P	GmWRKY151X4	Potri.005G055300.1	PtWRKY39	LOC_Os01g62514.1	OsWRKY23	Glyma.19G254800.1.P	GmWRKY179
67	Glyma.18G208800.3.P	GmWRKY171X3			GSVIVT01012682001	VqWRKY31	Glyma.16G031400.1.P	GmWRKY153	Potri.005G141400.1	PtWRKY16	LOC_Os02g16540.1	OsWRKY26	GRMZM2G003551_P01	ZmWRKY113
68	Glyma.18G242000.1.P	GmWRKY172			GSVIVT01037686001	VqWRKY56	Glyma.16G054400.1.P	GmWRKY155	Potri.005G219500.1	PtWRKY21	LOC_Os02g47060.1	OsWRKY29	GRMZM2G004060_P01	ZmWRKY121
69	Glyma.18G263400.1.P	GmWRKY174			LOC_Os01g09080.1	OsWRKY2	Glyma.17G224800.1.P	GmWRKY165X1	Potri.006G072400.1	PtWRKY17	LOC_Os03g63810.1	OsWRKY40	GRMZM2G005207_P01	ZmWRKY119
70	Glyma.19G177400.1.P	GmWRKY176			LOC_Os01g14440.1	OsWRKY4	Glyma.17G224800.2.P	GmWRKY165X2	Potri.007G047400.1	PtWRKY15X1	LOC_Os04g50920.1	OsWRKY45	GRMZM2G025895_P01	ZmWRKY81
71	Glyma.19G177400.2.P	GmWRKY176X2			LOC_Os01g18584.1	OsWRKY5	Glyma.17G224800.3.P	GmWRKY165X3	Potri.007G047400.2	PtWRKY15X2	LOC_Os05g50700.1	OsWRKY64	GRMZM2G029292_P03	ZmWRKY110X2
72	Glyma.20G028000.1.P	GmWRKY180			LOC_Os01g40430.1	OsWRKY7	Glyma.17G224800.4.P	GmWRKY165X4	Potri.013G042600.1	PtWRKY10	LOC_Os06g30860.1	OsWRKY67	GRMZM2G030272_P01	ZmWRKY1
73	GRMZM2G008029_P01	ZmWRKY10			LOC_Os02g53100.1	OsWRKY30	Glyma.18G183100.1.P	GmWRKY170	Potri.014G024200.2	PtWRKY8X2	LOC_Os10g42850.1	OsWRKY88	GRMZM2G034421_P01	ZmWRKY97
74	GRMZM2G012724_P01	ZmWRKY73X1			LOC_Os05g04640.1	OsWRKY48	Glyma.18G238600.1.P	GmWRKY64	Potri.014G024200.3	PtWRKY8X3	Potri.001G099000.1	PtWRKY102	GRMZM2G059562_P01	ZmWRKY33
75	GRMZM2G012724_P02	ZmWRKY73X2			LOC_Os05g49210.1	OsWRKY61	Glyma.19G094100.1.P	GmWRKY53	Potri.014G024200.5	PtWRKY8X4	Potri.001G208600.1	PtWRKY9	GRMZM2G060918_P01	ZmWRKY118
76	GRMZM2G012724_P04	ZmWRKY73X4			LOC_Os06g05380.1	OsWRKY65	Glyma.19G217800.1.P	GmWRKY177	Potri.018G008500.1	PtWRKY11	Potri.001G460600.1	PtWRKY14	GRMZM2G063216_P01	ZmWRKY53X1
77	GRMZM2G020254_P01	ZmWRKY123X1			MD05G1349800	MdWRKY39	GRMZM2G012724_P03	ZmWRKY73X3	Potri.018G139300.1	PtWRKY12X1	Potri.002G164400.1	PtWRKY70X1	GRMZM2G063216_P03	ZmWRKY53X2
78	GRMZM2G020254_P02	ZmWRKY123X2			Potri.002G186600.1	PtWRKY47X1	GRMZM2G015433_P01	ZmWRKY99	Potri.018G139300.2	PtWRKY12X2	Potri.002G164400.2	PtWRKY70X2	GRMZM2G063880_P01	ZmWRKY93
79	GRMZM2G020254_P03	ZmWRKY123X3			Potri.002G186600.2	PtWRKY47X2	GRMZM2G018721_P01	ZmWRKY79	XP_008363922.2	MdWRKY11	Potri.002G195300.1	PtWRKY78X1	GRMZM2G065290_P01	ZmWRKY35
80	GRMZM2G027972_P01	ZmWRKY55			Potri.002G228400.1	PtWRKY79X1	GRMZM2G052671_P01	ZmWRKY21X1	XP_016566888.1	CaWRKY27b	Potri.002G195300.3	PtWRKY78X3	GRMZM2G099593_P01	ZmWRKY18
81	GRMZM2G031963_P01	ZmWRKY126			Potri.002G228400.2	PtWRKY79X2	GRMZM2G054125_P01	ZmWRKY46	XP_018827315.1	JrWRKY21	Potri.002G228400.3	PtWRKY79X3	GRMZM2G127064_P01	ZmWRKY72
82	GRMZM2G036703_P01	ZmWRKY107			Potri.004G007500.1	PtWRKY31	GRMZM2G057116_P01	ZmWRKY95X1			Potri.003G132700.1	PtWRKY80	GRMZM2G139815_P01	ZmWRKY80
83	GRMZM2G076657_P01	ZmWRKY30X1			Potri.011G007800.1	PtWRKY90X1	GRMZM2G101405_P01	ZmWRKY39			Potri.004G060400.1	PtWRKY103	GRMZM2G143204_P02	ZmWRKY9X2
84	GRMZM2G076657_P02	ZmWRKY30X2			Potri.011G007800.2	PtWRKY90X2	GRMZM2G106560_P01	ZmWRKY23X1			Potri.004G072000.1	PtWRKY81	GRMZM2G158328_P01	ZmWRKY34
85	GRMZM2G130854_P01	ZmWRKY22			Potri.011G007800.3	PtWRKY90X3	GRMZM2G111354_P01	ZmWRKY112			Potri.011G070100.1	PtWRKY65	GRMZM2G163054_P01	ZmWRKY71X1
86	GRMZM2G143765_P01	ZmWRKY67			Potri.011G007800.4	PtWRKY90X4	GRMZM2G123387_P01	ZmWRKY14X1			Potri.011G157100.1	PtWRKY91	GRMZM2G163054_P03	ZmWRKY71X3
87	GRMZM2G148087_P01	ZmWRKY32			Potri.014G111900.1	PtWRKY42	GRMZM2G123387_P02	ZmWRKY14X2			Potri.014G090300.1	PtWRKY22X1	GRMZM2G163418_P01	ZmWRKY19X1
88	GRMZM2G149219_P01	ZmWRKY7			Potri.014G155100.1	PtWRKY6	GRMZM2G137802_P01	ZmWRKY100			Potri.014G090300.2	PtWRKY22X2	GRMZM2G169564_P01	ZmWRKY135
89	GRMZM2G161411_P01	ZmWRKY59			Potri.015G064100.1	PtWRKY61	GRMZM2G143204_P01	ZmWRKY9X1			Potri.014G119800.1	PtWRKY95X1	GRMZM2G324999_P01	ZmWRKY5
90	GRMZM2G169966_P01	ZmWRKY74			Potri.017G079500.1	PtWRKY72	GRMZM2G145554_P01	ZmWRKY103			Potri.014G119800.2	PtWRKY95X2	GRMZM2G377217_P02	ZmWRKY50X2
91	GRMZM2G171428_P01	ZmWRKY116X1			XP_008341547.2	MdWRKY72	GRMZM2G151407_P01	ZmWRKY84X1			Potri.017G104800.1	PtWRKY104	GRMZM2G381378_P01	ZmWRKY87
92	GRMZM2G171428_P02	ZmWRKY116X2					GRMZM2G151407_P02	ZmWRKY84X2			Potri.017G149000.1	PtWRKY27	GRMZM2G382350_P01	ZmWRKY36
93	GRMZM2G398506_P01	ZmWRKY86X1					GRMZM2G151444_P01	ZmWRKY27					GRMZM2G400559_P01	ZmWRKY17
94	GRMZM2G398506_P02	ZmWRKY86X2					GRMZM2G151763_P01	ZmWRKY40					GRMZM2G401521_P02	ZmWRKY75X2
95	GRMZM2G425430_P01	ZmWRKY2					GRMZM2G163054_P02	ZmWRKY71X2					GRMZM2G408462_P01	ZmWRKY41
96	GRMZM2G449681_P01	ZmWRKY96X1					GRMZM2G163054_P04	ZmWRKY71X4					GRMZM2G411766_P01	ZmWRKY104
97	GRMZM2G549512_P01	ZmWRKY47					GRMZM2G163418_P02	ZmWRKY19X2					GRMZM2G432583_P01	ZmWRKY98
98	GRMZM5G816457_P01	ZmWRKY15X1					GRMZM2G377217_P01	ZmWRKY50X1					GRMZM2G441031_P01	ZmWRKY120
99	LOC_Os01g61080.1	OsWRKY21					GRMZM2G401521_P01	ZmWRKY75X1					GRMZM2G451035_P01	ZmWRKY54
100	LOC_Os03g33012.1	OsWRKY33					GRMZM2G449681_P02	ZmWRKY96X2					GRMZM2G461648_P01	ZmWRKY52
101	LOC_Os03g45450.1	OsWRKY35					GRMZM2G453571_P01	ZmWRKY77					LOC_Os01g46800.1	OsWRKY10
102	LOC_Os03g55164.1	OsWRKY38X1					GRMZM2G475984_P01	ZmWRKY25					LOC_Os05g49620.1	OsWRKY62
103	LOC_Os03g55164.2	OsWRKY38X2					GRMZM2G516301_P01	ZmWRKY90					LOC_Os01g60490.1	OsWRKY16
104	LOC_Os04g39570.1	OsWRKY43X1					GRMZM5G812272_P02	ZmWRKY105X2					LOC_Os01g60520.1	OsWRKY17
105	LOC_Os04g39570.2	OsWRKY43X2					GRMZM5G863420_P01	ZmWRKY76					LOC_Os01g60540.1	OsWRKY18
106	LOC_Os05g39720.1	OsWRKY54					LOC_Os01g08710.1	OsWRKY1X1					LOC_Os01g60600.1	OsWRKY19
107	LOC_Os07g39480.1	OsWRKY71					LOC_Os01g08710.2	OsWRKY1X2					LOC_Os01g60640.1	OsWRKY20
108	LOC_Os07g40570.1	OsWRKY72					LOC_Os01g09100.1	OsWRKY3					LOC_Os02g43560.1	OsWRKY28
109	LOC_Os08g17400.1	OsWRKY78					LOC_Os01g40260.1	OsWRKY6					LOC_Os03g20550.1	OsWRKY31X1
110	LOC_Os08g38990.1	OsWRKY80X1					LOC_Os01g43650.1	OsWRKY9X1					LOC_Os03g20550.2	OsWRKY31X2
111	LOC_Os11g45920.1	OsWRKY96					LOC_Os01g47560.1	OsWRKY11					LOC_Os03g21710.1	OsWRKY32
112	LOC_Os12g01180.1	OsWRKY97					LOC_Os01g51690.1	OsWRKY12					LOC_Os05g14370.1	OsWRKY50
113	LOC_Os12g32250.1	OsWRKY103					LOC_Os01g53260.1	OsWRKY14					LOC_Os05g25770.1	OsWRKY52
114	MD12G18100	MdWRKY17					LOC_Os01g74140.1	OsWRKY24					LOC_Os05g40060.1	OsWRKY55
115	MDP0000514115	MdWRKY100					LOC_Os03g55080.1	OsWRKY37					LOC_Os05g40070.1	OsWRKY56
116	Pbr013092.1	PyWRKY26					LOC_Os04g46060.1	OsWRKY44					LOC_Os05g40080.1	OsWRKY57
117	Potri.001G002400.1	PtWRKY63X1					LOC_Os05g09020.1	OsWRKY49X1					LOC_Os05g45230.1	OsWRKY58
118	Potri.001G002400.2	PtWRKY63X2					LOC_Os05g09020.2	OsWRKY49X2					LOC_Os05g50610.1	OsWRKY63X1
119	Potri.001G361600.1	PtWRKY20X1					LOC_Os05g27730.1	OsWRKY53					LOC_Os06g06360.1	OsWRKY66
120	Potri.001G361600.2	PtWRKY20X2					LOC_Os05g46020.1	OsWRKY59					LOC_Os07g48260.1	OsWRKY73
121	Potri.001G361600.3	PtWRKY20X3					LOC_Os05g49100.1	OsWRKY60					LOC_Os08g29660.1	OsWRKY79
122	Potri.002G221600.1	PtWRKY1X1					LOC_Os05g50610.2	OsWRKY63X2					LOC_Os09g09630.1	OsWRKY81
123	Potri.002G221600.2	PtWRKY1X2					LOC_Os07g02060.1	OsWRKY69					LOC_Os09g16510.1	OsWRKY82
124	Potri.004G120800.1	PtWRKY68X1					LOC_Os09g30400.1	OsWRKY85X1					LOC_Os10g18099.1	OsWRKY86
125	Potri.004G120800.2	PtWRKY68X2					LOC_Os11g29870.1	OsWRKY94					LOC_Os11g02470.1	OsWRKY89
126	Potri.006G105300.1	PtWRKY83					PH01004514G0080	PeWRKY83					LOC_Os11g02480.1	OsWRKY90X1
127	Potri.006G133200.1	PtWRKY85X1					PH01005961G0010	PheWRKY86					LOC_Os11g02520.1	OsWRKY91
128	Potri.006G133200.2	PtWRKY85X2					Potri.001G058800.1	PtWRKY74					LOC_Os11g02530.1	OsWRKY92
129	Potri.006G133200.3	PtWRKY85X3					Potri.001G328000.1	PtWRKY76					LOC_Os11g02540.1	OsWRKY93
130	Potri.006G133200.9	PtWRKY85X9					Potri.001G352400.1	PtWRKY28					LOC_Os11g45850.1	OsWRKY95
131	Potri.006G184800.1	PtWRKY86X1					Potri.001G472800.1	PtWRKY34X1					LOC_Os12g02400.1	OsWRKY98
132	Potri.006G184800.2	PtWRKY86X2					Potri.001G472800.2	PtWRKY34X2					LOC_Os12g02420.1	OsWRKY99X1
133	Potri.006G184800.3	PtWRKY86X3					Potri.001G472800.3	PtWRKY34X3					LOC_Os12g02420.2	OsWRKY99X2
134	Potri.006G264000.1	PtWRKY87					Potri.001G472800.5	PtWRKY34X5					LOC_Os12g02440.1	OsWRKY100X1
135	Potri.008G091900.1	PtWRKY3X1					Potri.001G472800.6	PtWRKY34X6					LOC_Os12g02440.2	OsWRKY100X2
136	Potri.008G091900.2	PtWRKY3X2					Potri.002G059100.1	PtWRKY25X1					LOC_Os12g02440.3	OsWRKY100X3
137	Potri.010G163000.1	PtWRKY5X1					Potri.002G059100.2	PtWRKY25X2					LOC_Os12g02440.4	OsWRKY100X4
138	Potri.010G163000.2	PtWRKY5X2					Potri.002G138900.1	PtWRKY69					LOC_Os12g02450.1	OsWRKY101
139	Potri.011G087900.1	PtWRKY19X1					Potri.002G164900.1	PtWRKY24					LOC_Os12g02470.1	OsWRKY102
140	Potri.011G087900.2	PtWRKY19X2					Potri.002G193000.1	PtWRKY23					Pbr018725.1	PbrWRKY53
141	Potri.011G087900.3	PtWRKY19X3					Potri.003G169100.1	PtWRKY77					Potri.001G092900.1	PtWRKY67
142	Potri.011G169300.1	PtWRKY2X1					Potri.005G085200.1	PtWRKY51X1					Potri.001G472800.7	PtWRKY34X7
143	Potri.011G169300.2	PtWRKY2X2					Potri.005G085200.2	PtWRKY51X2					Potri.002G168700.1	PtWRKY46
144	Potri.013G086000.1	PtWRKY92X1					Potri.005G086400.1	PtWRKY13					Potri.003G138600.1	PtWRKY41
145	Potri.013G153400.1	PtWRKY73X1					Potri.005G203200.1	PtWRKY82					Potri.006G109100.1	PtWRKY89
146	Potri.013G153400.2	PtWRKY73X2					Potri.006G087000.1	PtWRKY49					Potri.012G031700.1	PtWRKY30
147	Potri.014G164300.1	PtWRKY96X1					Potri.006G224100.1	PtWRKY50					Potri.013G090300.1	PtWRKY54
148	Potri.014G164300.3	PtWRKY96X3					Potri.007G078200.1	PtWRKY88X1					Potri.013G090400.1	PtWRKY55
149	Potri.016G083600.1	PtWRKY44X1					Potri.007G079800.1	PtWRKY59X1					Potri.014G050000.2	PtWRKY93X2
150	Potri.016G083600.2	PtWRKY44X2					Potri.007G079800.2	PtWRKY59X2					Potri.014G096200.1	PtWRKY52
151	Potri.016G083600.4	PtWRKY44X4					Potri.008G094000.1	PtWRKY57					Potri.015G099200.2	PtWRKY75X2
152	Potri.016G128300.1	PtWRKY33					Potri.008G103300.1	PtWRKY84					Potri.015G099200.3	PtWRKY75X3
153	Potri.017G088300.1	PtWRKY4X1					Potri.010G147700.1	PtWRKY48					Potri.016G137900.1	PtWRKY62
154	Potri.017G088300.2	PtWRKY4X2					Potri.010G160100.1	PtWRKY56X1					Potri.019G059300.1	PtWRKY53
155	Potri.018G019000.1	PtWRKY99					Potri.011G079300.1	PtWRKY71					Sobic.010G045700.1.p	SbWRKY30
156	Potri.018G019000.2	PtWRKY99X1					Potri.012G101000.1	PtWRKY100					Solyc09g015770.2.1	SlWRKY81
157	Potri.018G107000.1	PtWRKY32X1					Potri.013G086000.2	PtWRKY92X2					XP_008376693.1	MdWRKY41
158	Potri.018G107000.2	PtWRKY32X2					Potri.014G050000.1	PtWRKY93X1					XP_016459189.1	NtWRKY4
159	Potri.018G107000.3	PtWRKY32X3					Potri.014G090700.1	PtWRKY43
160	Potri.018G107000.4	PtWRKY32X4					Potri.014G118200.1	PtWRKY94
161	Potri.018G107000.6	PtWRKY32X6					Potri.015G099200.1	PtWRKY75X1
162	Potri.019G053900.1	PtWRKY97					Potri.016G099900.1	PtWRKY58
163	Potri.019G123500.1	PtWRKY98X1					Potri.T043800.1	PtWRKY101
164	Potri.019G123500.2	PtWRKY98X2					UFA46003.1	CdWRKY2
165	QPD01786.1	PcWRKY1					UXK50425.1	IgWRKY50
166	Solyc06g066370.2.1	SlWRKY1					XP_008342352.1	MdWRKY71-L
167	Solyc09g014990.2.1	SlWRKY33					XP_008379098.3	MdWRKY75
168	UXK50426.1	IgWRKY32					XP_008383508.2	McWRKY71
169	XP_006468131.2	CsWRKY25					XP_009343134.1	PbWRKY75
170	XP_008242029.1	PpWRKY44					XP_009408926.1	MaWRKY80
171	XP_015087294.1	SpWRKY33
172	XP_016492389.1	NtWRKY2
