# Supplementary material for: Multifaceted roles of WRKY transcription factors in abiotic stress and flavonoid biosynthesis
Source: Front Plant Sci. 2023 Dec 15;14:1303667. doi: 10.3389/fpls.2023.1303667 (PMC10758500; doi:10.3389/fpls.2023.1303667)
Supplement: Supplementary file 4 [file Table_3.xlsx]

## Sheet: Sheet3
Supplemental Table S3. The WRKY mentioned in this review
Number	species	WRKY name	Accession	subgroup
1	Arabidopsis thaliana	AtWRKY53	AT4G23810.1	3
2	Arabidopsis thaliana	AtWRKY70	AT3G56400.1	3
3	Arabidopsis thaliana	AtWRKY4	AT1G13960.1	1
4	Arabidopsis thaliana	AtWRKY22	AT4G01250.1	2e
5	Arabidopsis thaliana	AtWRKY29	AT4G23550.1	2e
6	Arabidopsis thaliana	AtWRKY33	AT2G38470.1	1
7	Arabidopsis thaliana	AtWRKY62	AT5G01900.1	3
8	Arabidopsis thaliana	AtWRKY6	AT1G62300.1	2b
9	Arabidopsis thaliana	AtWRKY11	AT4G31550.1	2d
10	Arabidopsis thaliana	AtWRKY26	AT5G07100.1	1
11	Arabidopsis thaliana	AtWRKY38	AT5G22570.1	3
12	Arabidopsis thaliana	AtWRKY43	AT2G46130.1	2c
13	Arabidopsis thaliana	AtWRKY41	AT4G11070.1	3
14	Arabidopsis thaliana	AtWRKY54	AT2G40750.1	3
15	Arabidopsis thaliana	AtWRKY46	AT2G46400.1	3
16	Arabidopsis thaliana	ABT1/WRKY14	AT1G30650.1	2e
17	Arabidopsis thaliana	WRKY13	AT4G39410.1	2c
18	Arabidopsis thaliana	AtWRKY42	AT4G04450.1	2b
19	B. napus	BnaA9.WRKY47	CDY22006.1	2b
20	Capsicum annuum	CaWRKY27b	XP_016566888.1	2d
21	Capsicum annuum	CaWRKY58	AAW67002.1	1
22	Capsicum annuum	CaWRKY6	AHD24521.1	2b
23	Capsicum annuum	CaWRKY40	AAX20040.1	2a
24	Citrus sinensis	CsWRKY25	XP_006468131.2	1
25	Cucumis sativus L.	CsWRKY46	ADU52524.1	2c
26	Cynodon dactylon	CdWRKY2	UFA46003.1	2c
27	Glycine max (Linn.) Merr.	GmWRKY54	ABC26920.1	2c
28	Gossypium aridum	GarWRKY17	AIY62462.1	2c
29	Gossypium aridum	GarWRKY104	AIY62481.1	2c
30	Gossypium hirsutum	GhWRKY21	APD78408.1	2d
31	Gossypium hirsutum L.	GhWRKY91	AIE43850.1	2e
32	Gossypium spp	GhWRKY33	Gh_A12G2121	3
33	Hordeum vulgare	HvWRKY38	AAS48544.1	2a
34	Hordeum vulgare	HvWRKY46	AAQ63880.1	1
35	Hordeum vulgare L.	WRKY3	BAJ90915.1	2a
36	Iris germanica	IgWRKY50	UXK50425.1	2c
37	Iris germanica	IgWRKY32	UXK50426.1	1
38	Juglans regia L.	JrWRKY21	XP_018827315.1	2d
39	Malus crabapple	McWRKY71	XP_008383508.2	2c
40	Malus domestica	MdWRKY100	MDP0000514115	1
41	Malus domestica	MdWRKY75	XP_008379098.3	2c
42	Malus domestica	MdWRKY71-L	XP_008342352.1	2c
43	Malus domestica	MdWRKY40	XP_008342807.1	2a
44	Malus domestica	MdWRKY11	XP_008363922.2	2d
45	Malus domestica	MdWRKY41	XP_008376693.1	3
46	Malus domestica	MdWRKY72	XP_008341547.2	2b
47	Malus domestica	MdWRKY1	MD00G1140800	2d
48	Malus domestica	MdWRKY39	MD05G1349800	2b
49	Malus domestica Borkh	MdWRKY17	MD12G18100	1
50	Manihot esculenta Crantz	MeWRKY27	AMO00395.1	1
51	Manihot esculenta Crantz	MeWRKY33	AMO00401.1	1
52	Musa acuminata	MaWRKY80	XP_009408926.1	2c
53	Nicotiana attenuata	NaWRKY3	AAS13439.1	1
54	Nicotiana attenuata	NaWRKY6	AAS13440.1	1
55	Nicotiana tabacum	NtWRKY1	BAA82107.1	1
56	Nicotiana tabacum	NtWRKY2	XP_016492389.1	1
57	Nicotiana tabacum	NtWRKY4	XP_016459189.1	3
58	Oryza sativa	OsWRKY31	LOC_Os06g30860.1	2e
59	Oryza sativa	OsWRKY53	LOC_Os05g27730.1	2c
60	Oryza sativa	OsWRKY28	LOC_Os06g44010.1	2c
61	Oryza sativa	OsWRKY13	ABO34049.1	2e
62	Oryza sativa	OsWRKY71	XP_015627417.1	2a
63	Oryza sativa	OsWRKY45	LOC_Os05g25770.1	3
64	Oryza sativa	OsWRKY54	LOC_Os05g40080.1	3
65	Oryza sativa	OsWRKY67	LOC_Os05g09020.1	2c
66	Oryza sativa	OsWRKY6	LOC_Os03g58420.1	2d
67	Oryza sativa	OsWRKY11	LOC_Os01g43650.1	2c
68	Oryza sativa	OsWRKY5	LOC_Os05g04640.1	2b
69	Oryza sativa	OsWRKY63	LOC_Os11g45920.1	1
70	Oryza sativa	OsWRKY55	LOC_Os03g20550.1	3
71	Oryza sativa	OsWRKY108	LOC_Os01g60600.1	3
72	Oryza sativa	OsWRKY21	AAW63715.1	3
73	Paeonia lactiflora	PlWRKY65	AUM84814.1	2e
74	Phyllostachys edulis	PeWRKY83	PH01004514G0080	2c
75	Phyllostachys heterocycla	PheWRKY86	PH01005961G0010	2c
76	Polygonatum cyrtonema	PcWRKY1	QPD01786.1	1
77	Populus alba var. pyramidalis	PalWRKY77	QFU18879.1	2a
78	Populus deltoides X Populus euramericana	PdeWRKY65	Potri.011G070100.1	2e
79	Populus trichocarpa	PtrWRKY73	Potri.013G153400.1	1
80	Populus trichocarpa	PdeWRKY6	Potri.002G228400.1	2b
81	Populus × tomentosa Carr.	PtoWRKY40	AZK16933.1	2a
82	Prunus cerasus x Prunus canescens	PcWRKY3	ASU64469.1	1
83	Pyrus betulaefolia	PbrWRKY53	Pbr018725.1	3
84	Solanum lycopersicum	SlWRKY8	NP_001333854.1	2d
85	Solanum lycopersicum L.	SlWRKY1	Solyc06g066370.2.1	1
86	Solanum lycopersicum	SlWRKY33	Solyc09g014990.2.1	1
87	Solanum pennellii	SpWRKY33	XP_015087294.1	1
88	Solanum lycopersicum L.	SlWRKY81	Solyc09g015770.2.1	3
89	Sorghum bicolor (L.) Moench	SbWRKY30	Sobic.010G045700.1.p	3
90	Triticum aestivum	TaWRKY74	ABO15544.1	3
91	Vitis pseudoreticulata	VpWRKY11	AFV70622.1	2d
92	Vitis vinifera	VvWRKY26	AQM37647.1	1
93	Vitis vinifera	VqWRKY56	GSVIVT01037686001	2b
94	Vitis vinifera L.	VqWRKY31	GSVIVT01012682001	2b
95	Zea mays	ZmWRKY20	GRMZM2G163418_P01	3
96	Zea mays	ZmWRKY115	GRMZM2G004060_P01	3
97	Pear	PpWRKY44	XP_008242029.1	1
98	Pear	PbWRKY75	XP_009343134.1	2c
99	Pear	PyWRKY26	Pbr013092.1	1
